# Supplementary material for: A Comprehensive Exploration on Occurrence, Distribution and Risk Assessment of Potentially Toxic Elements in the Multi-Media Environment from Zhengzhou, China
Source: Toxics. 2023 Jan 31;11(2):140. doi: 10.3390/toxics11020140 (PMC9959330; doi:10.3390/toxics11020140)
Supplement: Supplementary file 1 [file toxics-11-00140-s001.zip]

Archive with 1 entries (1 files):
- toxics-2110150-supplementary.pdf
